# Supplementary material for: Pochonia chlamydosporia Isolate PC-170-Induced Expression of Marker Genes for Defense Pathways in Tomatoes Challenged by Different Pathogens
Source: Microorganisms. 2021 Sep 5;9(9):1882. doi: 10.3390/microorganisms9091882 (PMC8470021; doi:10.3390/microorganisms9091882)
Supplement: Supplementary file 1 [file microorganisms-09-01882-s001.zip]

Archive with 1 entries (1 files):
- microorganisms-1345664-supplementary.pdf
